# Supplementary material for: Seasonal Dynamics of Fruit Flies (Diptera: Drosophilidae) in Natural Parks of Moscow City, Russia
Source: Insects. 2024 May 29;15(6):398. doi: 10.3390/insects15060398 (PMC11204148; doi:10.3390/insects15060398)
Supplement: Supplementary file 1 [file insects-15-00398-s001.zip]

Archive with 2 entries (2 files):
- insects-2962517-supplementary-EE done.pdf
- Supplemental Table S7.xlsx
