# Supplementary material for: Seasonal Dynamics of Fruit Flies (Diptera: Drosophilidae) in Natural Parks of Moscow City, Russia
Source: Insects. 2024 May 29;15(6):398. doi: 10.3390/insects15060398 (PMC11204148; doi:10.3390/insects15060398)
Supplement: Supplementary file 1 [file insects-15-00398-s001.zip › Supplemental Table S7.xlsx]

## Sheet: Table 1
			2021						2022						2022
	May	June	July	August	September	Sum	May	June	July	August	September	Sum	May	June	July	August	September	Sum
Amiota albilabris
Bitsevsky Park	0	0	0	0	0	0	0	0	0	0	0	0	0	0	0	0	0	0
Fili Park	0	0	0	0	0	0	0	0	1	0	0	1	0	0	0	1	0	1
The Main Botanical Garden	0	0	0	0	0	0	0	0	0	0	0	0	0	0	0	0	0	0
Suvorovsky Park	0	0	0	0	0	0	0	0	2	2	0	4	0	0	1	2	0	3
Total	0	0	0	0	0	0	0	0	3	2	0	5	0	0	1	3	0	4
Amiota alboguttata
Bitsevsky Park	0	0	0	0	0	0	0	0	0	0	0	0	0	0	0	0	0	0
Fili Park	0	0	0	0	0	0	0	0	1	0	0	1	0	0	0	0	0	0
The Main Botanical Garden	0	0	0	0	0	0	0	0	0	0	0	0	0	0	0	0	0	0
Suvorovsky Park	0	0	0	0	0	0	0	0	1	1	0	2	0	0	0	0	0	0
Total	0	0	0	0	0	0	0	0	2	1	0	3	0	0	0	0	0	0
Amiota subtusradiata
Bitsevsky Park	0	0	0	0	0	0	0	0	0	0	0	0	0	0	0	0	0	0
Fili Park	0	0	0	0	0	0	0	0	0	0	1	1	0	0	0	0	0	0
The Main Botanical Garden	0	0	0	0	0	0	0	0	0	0	0	0	0	0	0	0	0	0
Suvorovsky Park	0	0	0	0	0	0	0	0	1	0	0	1	0	0	0	0	0	0
Total	0	0	0	0	0	0	0	0	1	0	1	2	0	0	0	0	0	0
Gitona distigma
Bitsevsky Park	0	0	0	1	0	1	0	1	0	1	1	3	0	0	1	3	0	4
Fili Park	0	0	0	0	0	0	0	0	0	2	0	2	0	0	0	0	0	0
The Main Botanical Garden	0	0	0	0	0	0	0	0	0	1	1	2	0	0	0	0	0	0
Suvorovsky Park	0	0	0	0	1	1	0	0	0	1	1	2	0	0	1	0	0	1
Total	0	0	0	1	1	2	0	1	0	5	3	9	0	0	2	3	0	5
Leucophenga maculata
Bitsevsky Park	0	0	0	0	0	0	0	0	0	0	0	0	0	0	0	0	0	0
Fili Park	0	0	0	0	0	0	0	1	0	0	0	1	0	0	0	0	0	0
The Main Botanical Garden	0	0	0	0	0	0	0	0	0	0	0	0	0	0	0	0	0	0
Suvorovsky Park	0	0	1	0	0	1	0	3	1	0	1	5	0	1	0	0	0	1
Total	0	0	1	0	0	1	0	4	1	0	1	6	0	1	0	0	0	1
Leucophenga quinquemaculata
Bitsevsky Park	4	3	8	0	4	19	9	6	12	1	7	35	3	2	6	0	3	14
Fili Park	8	4	13	1	4	30	11	5	9	1	6	32	9	3	11	0	4	27
The Main Botanical Garden	0	0	0	0	0	0	0	2	4	0	1	7	0	1	1	0	0	2
Suvorovsky Park	11	6	10	0	8	35	14	5	10	2	7	38	10	5	9	1	7	32
Total	23	13	31	1	16	84	34	18	35	4	21	112	22	11	27	1	14	75
Phortica semivirgo
Bitsevsky Park	0	2	6	20	1	29	0	4	11	31	3	49	0	1	7	24	1	33
Fili Park	0	1	9	19	0	29	0	2	14	27	0	43	0	3	14	21	1	39
The Main Botanical Garden	0	0	0	3	0	3	0	0	0	0	0	0	0	0	3	1	0	4
Suvorovsky Park	0	1	7	17	0	25	0	9	11	22	1	43	0	1	8	18	0	27
Total	0	4	22	59	1	86	0	15	36	80	4	135	0	5	32	64	2	103
Stegana coleoptrata
Bitsevsky Park	0	0	0	0	0	0	0	0	0	0	0	0	0	0	0	0	0	0
Fili Park	0	0	0	0	0	0	0	0	0	0	0	0	0	0	0	0	0	0
The Main Botanical Garden	0	0	0	0	0	0	0	0	0	0	0	0	0	0	0	0	0	0
Suvorovsky Park	0	0	0	0	0	0	0	1	0	0	0	1	0	0	0	0	0	0
Total	0	0	0	0	0	0	0	1	0	0	0	1	0	0	0	0	0	0
Chymomyza amoena
Bitsevsky Park	0	0	0	0	0	0	0	0	0	0	0	0	0	0	0	0	0	0
Fili Park	0	0	2	1	0	3	0	0	3	2	1	6	0	0	1	1	0	2
The Main Botanical Garden	0	0	1	0	0	1	0	0	2	1	0	3	0	0	1	0	0	1
Suvorovsky Park	0	0	0	1	0	1	0	2	2	0	5	9	0	0	0	1	0	1
Total	0	0	3	2	0	5	0	2	7	3	6	18	0	0	2	2	0	4
Chymomyza caudatula
Bitsevsky Park	0	0	0	0	0	0	0	1	0	0	0	1	0	0	0	0	0	0
Fili Park	0	0	0	0	0	0	0	1	0	0	0	1	0	0	0	0	0	0
The Main Botanical Garden	0	0	0	0	0	0	0	0	0	0	0	0	0	0	0	0	0	0
Suvorovsky Park	0	0	0	0	0	0	1	1	0	0	0	2	0	0	0	0	0	0
Total	0	0	0	0	0	0	1	3	0	0	0	4	0	0	0	0	0	0
Chymomyza costata
Bitsevsky Park	0	0	0	0	0	0	0	0	0	0	0	0	0	0	0	0	0	0
Fili Park	0	0	0	0	0	0	0	0	0	0	0	0	0	0	0	0	0	0
The Main Botanical Garden	0	0	0	0	0	0	0	0	0	0	0	0	0	0	0	0	0	0
Suvorovsky Park	0	0	0	0	0	0	0	1	0	0	0	1	0	0	0	0	0	0
Total	0	0	0	0	0	0	0	1	0	0	0	1	0	0	0	0	0	0
Chymomyza fuscimana
Bitsevsky Park	1	1	0	0	0	2	1	1	0	0	0	2	2	1	0	0	0	3
Fili Park	0	2	0	0	0	2	1	2	0	0	0	3	1	1	0	0	0	2
The Main Botanical Garden	1	1	0	0	0	2	0	0	0	0	0	0	0	0	0	0	0	0
Suvorovsky Park	1	2	0	0	0	3	0	2	0	0	0	2	1	1	0	0	0	2
Total	3	6	0	0	0	9	2	5	0	0	0	7	4	3	0	0	0	7
Drosophila bifasciata
Bitsevsky Park	0	2	1	0	0	3	1	2	1	0	0	4	0	1	2	0	0	3
Fili Park	0	1	3	0	0	4	0	2	0	0	0	2	0	1	2	0	0	3
The Main Botanical Garden	0	2	2	0	0	4	0	0	1	0	0	1	0	2	2	0	0	4
Suvorovsky Park	0	0	1	0	0	1	0	1	1	0	0	2	0	0	1	0	0	1
Total	0	5	7	0	0	12	1	5	3	0	0	9	0	4	7	0	0	11
Drosophila busckii
Bitsevsky Park	0	0	0	0	0	0	0	0	0	0	0	0	0	0	0	0	0	0
Fili Park	0	4	29	41	3	77	0	0	15	32	35	82	0	0	17	25	0	42
The Main Botanical Garden	0	0	0	0	0	0	0	0	0	0	0	0	0	0	0	0	0	0
Suvorovsky Park	0	0	1	12	0	13	0	0	0	5	6	11	0	0	1	2	0	3
Total	0	4	30	53	3	90	0	0	15	37	41	93	0	0	18	27	0	45
Drosophila funebris
Bitsevsky Park	0	0	2	0	0	2	0	0	1	0	0	1	0	0	2	0	0	2
Fili Park	0	0	0	1	0	1	0	1	3	1	0	5	0	0	0	1	0	1
The Main Botanical Garden	0	1	2	2	0	5	0	1	1	0	0	2	0	0	2	2	0	4
Suvorovsky Park	0	1	8	3	1	13	0	2	7	2	5	16	0	0	1	1	1	3
Total	0	2	12	6	1	21	0	4	12	3	5	24	0	0	5	4	1	10
Drosophila histrio
Bitsevsky Park	0	14	7	30	55	106	4	44	5	90	124	267	0	18	9	19	31	77
Fili Park	0	10	3	21	36	70	0	14	2	16	19	51	0	16	6	22	28	72
The Main Botanical Garden	0	2	0	0	4	6	0	3	0	1	3	7	0	0	0	0	0	0
Suvorovsky Park	0	13	1	14	23	51	1	11	1	15	22	50	0	16	3	20	25	64
Total	0	39	11	65	118	233	5	72	8	122	168	375	0	50	18	61	84	213
Drosophila hydei
Bitsevsky Park	0	0	0	0	0	0	0	0	0	0	0	0	0	0	0	0	0	0
Fili Park	0	1	0	0	0	1	0	0	0	0	0	0	0	0	0	0	0	0
The Main Botanical Garden	0	0	0	0	0	0	0	0	0	0	0	0	0	0	0	0	0	0
Suvorovsky Park	0	0	1	0	0	1	0	0	1	2	3	6	0	0	0	0	0	0
Total	0	1	1	0	0	2	0	0	1	2	3	6	0	0	0	0	0	0
Drosophila immigrans
Bitsevsky Park	0	0	0	0	0	0	0	0	0	2	3	5	0	0	1	0	0	1
Fili Park	0	0	3	30	52	85	0	0	17	44	49	110	0	0	0	33	41	74
The Main Botanical Garden	0	0	0	0	0	0	0	0	0	0	0	0	0	0	0	0	0	0
Suvorovsky Park	0	0	6	3	4	13	0	0	2	2	4	8	0	0	5	4	4	13
Total	0	0	9	33	56	98	0	0	19	48	56	123	0	0	6	37	45	88
Drosophila kuntzei
Bitsevsky Park	0	45	38	5	76	164	1	91	82	12	121	307	0	27	36	5	50	118
Fili Park	0	0	0	1	5	6	0	0	0	0	1	1	0	0	0	1	0	1
The Main Botanical Garden	0	0	0	2	5	7	0	0	0	1	3	4	0	0	0	0	0	0
Suvorovsky Park	0	0	0	0	1	1	0	0	0	2	5	7	0	0	2	0	1	3
Total	0	45	38	8	87	178	1	91	82	15	130	319	0	27	38	6	51	122
Drosophila melanogaster
Bitsevsky Park	0	0	1	28	63	92	0	6	9	35	76	126	0	4	36	234	60	334
Fili Park	0	2	4	140	51	197	0	6	7	40	73	126	0	6	41	215	54	316
The Main Botanical Garden	0	0	2	15	5	22	0	0	0	4	12	16	0	0	28	46	1	75
Suvorovsky Park	0	0	1	97	18	116	0	4	8	48	131	191	0	3	32	101	21	157
Total	0	2	8	280	137	427	0	16	24	127	292	459	0	13	137	596	136	882
Drosophila obscura
Bitsevsky Park	102	243	351	100	189	985	148	280	380	111	202	1121	113	270	373	108	199	1063
Fili Park	82	221	301	89	172	865	77	259	321	96	212	965	91	244	321	96	202	954
The Main Botanical Garden	56	183	319	62	114	734	45	170	283	57	103	658	60	203	282	69	98	712
Suvorovsky Park	75	191	296	133	236	931	95	316	412	130	249	1202	78	232	279	111	213	913
Total	315	838	1267	384	711	3515	365	1025	1396	394	766	3946	342	949	1255	384	712	3642
Drosophila phalerata
Bitsevsky Park	0	160	59	87	152	458	5	521	118	174	316	1134	0	144	49	94	132	419
Fili Park	0	105	37	53	133	328	3	137	30	49	105	324	0	115	54	80	109	358
The Main Botanical Garden	0	78	34	41	92	245	0	18	10	21	56	105	0	68	27	40	64	199
Suvorovsky Park	0	26	3	5	6	40	1	14	2	1	6	24	0	29	3	9	5	46
Total	0	369	133	186	383	1071	9	690	160	245	483	1587	0	356	133	223	310	1022
Drosophila repleta
Bitsevsky Park	0	0	0	0	0	0	0	0	0	0	0	0	0	0	0	0	0	0
Fili Park	0	0	96	114	203	413	0	0	65	76	108	249	0	0	26	43	0	69
The Main Botanical Garden	0	0	0	0	0	0	0	0	0	0	0	0	0	0	0	0	0	0
Suvorovsky Park	0	0	10	10	0	20	0	0	4	3	7	14	0	0	8	13	0	21
Total	0	0	106	124	203	433	0	0	69	79	115	263	0	0	34	56	0	90
Drosophila subobscura
Bitsevsky Park	0	0	1	0	0	1	0	0	3	0	0	3	0	1	0	0	0	1
Fili Park	0	1	0	0	0	1	0	1	1	0	0	2	0	2	2	1	0	5
The Main Botanical Garden	0	0	0	0	0	0	0	0	0	0	0	0	0	0	0	0	0	0
Suvorovsky Park	0	0	1	0	0	1	0	1	2	0	5	8	0	2	3	1	0	6
Total	0	1	2	0	0	3	0	2	6	0	5	13	0	5	5	2	0	12
Drosophila subsilvestris
Bitsevsky Park	0	3	8	27	15	53	0	4	12	33	22	71	0	2	5	30	17	54
Fili Park	0	1	5	24	13	43	0	1	10	28	15	54	0	1	4	25	14	44
The Main Botanical Garden	0	0	2	2	0	4	0	0	3	3	2	8	0	2	3	12	1	18
Suvorovsky Park	0	1	7	21	11	40	0	1	7	23	11	42	0	2	3	23	12	40
Total	0	5	22	74	39	140	0	6	32	87	50	175	0	7	15	90	44	156
Drosophila testacea
Bitsevsky Park	255	121	2	2	95	475	203	98	6	1	88	396	308	107	2	5	90	512
Fili Park	208	118	4	1	89	420	134	82	2	0	71	289	171	95	1	1	74	342
The Main Botanical Garden	144	67	0	0	54	265	99	69	1	0	58	227	125	78	0	0	65	268
Suvorovsky Park	115	85	0	1	40	241	94	72	0	1	43	210	114	82	1	1	60	258
Total	722	391	6	4	278	1401	530	321	9	2	260	1122	718	362	4	7	289	1380
Drosophila transversa
Bitsevsky Park	0	21	15	9	6	51	2	41	30	18	14	105	0	18	14	9	6	47
Fili Park	0	16	11	7	5	39	1	34	20	14	11	80	0	15	10	8	4	37
The Main Botanical Garden	0	14	7	6	3	30	0	28	13	11	4	56	0	7	5	4	1	17
Suvorovsky Park	0	20	8	5	0	33	0	18	5	4	0	27	0	16	9	5	0	30
Total	0	71	41	27	14	153	3	121	68	47	29	268	0	56	38	26	11	131
Hirtodrosophila confusa
Bitsevsky Park	5	0	0	0	1	6	5	0	0	0	1	6	7	0	0	0	1	8
Fili Park	3	0	0	0	1	4	2	0	0	2	2	6	9	0	0	1	1	11
The Main Botanical Garden	0	0	0	0	0	0	1	0	0	1	0	2	3	0	0	0	2	5
Suvorovsky Park	5	0	0	1	3	9	5	0	0	1	3	9	8	0	0	2	4	14
Total	13	0	0	1	5	19	13	0	0	4	6	23	27	0	0	3	8	38
Hirtodrosophila trivittata
Bitsevsky Park	0	2	0	0	1	3	0	2	0	0	2	4	0	0	0	0	1	1
Fili Park	0	1	0	0	2	3	0	3	0	0	4	7	0	0	0	0	2	2
The Main Botanical Garden	0	0	0	0	0	0	0	0	0	0	0	0	0	0	0	0	0	0
Suvorovsky Park	0	1	0	0	4	5	1	4	1	0	5	11	0	1	1	0	3	5
Total	0	4	0	0	7	11	1	9	1	0	11	22	0	1	1	0	6	8
Mycodrosophila poecilogastra
Bitsevsky Park	0	0	0	0	0	0	0	0	0	0	0	0	0	0	0	0	0	0
Fili Park	0	2	3	1	39	45	0	20	11	4	25	60	0	9	4	5	27	45
The Main Botanical Garden	0	0	0	0	0	0	0	0	0	0	0	0	0	0	0	0	0	0
Suvorovsky Park	0	3	2	1	16	22	0	4	4	1	5	14	0	1	1	8	5	15
Total	0	5	5	2	55	67	0	24	15	5	30	74	0	10	5	13	32	60
Scaptodrosophila rufifrons
Bitsevsky Park	0	2	23	59	3	87	1	22	64	108	18	213	0	11	32	54	13	110
Fili Park	0	2	20	53	2	77	0	13	18	29	5	65	0	9	34	61	4	108
The Main Botanical Garden	0	0	2	6	2	10	0	0	3	7	0	10	0	5	9	12	5	31
Suvorovsky Park	0	3	21	39	1	64	2	19	20	35	8	84	0	12	26	35	8	81
Total	0	7	66	157	8	238	3	54	105	179	31	372	0	37	101	162	30	330
Scaptomyza graminum
Bitsevsky Park	0	0	2	1	0	3	0	0	2	1	0	3	0	0	4	2	0	6
Fili Park	0	0	0	0	0	0	0	0	0	0	0	0	0	0	0	0	0	0
The Main Botanical Garden	0	0	0	0	0	0	0	0	0	1	0	1	0	0	2	1	0	3
Suvorovsky Park	0	0	0	0	0	0	0	0	0	0	0	0	0	0	0	0	0	0
Total	0	0	2	1	0	3	0	0	2	2	0	4	0	0	6	3	0	9
Scaptomyza pallida
Bitsevsky Park	0	0	6	8	1	15	0	0	6	8	1	15	0	0	10	16	3	29
Fili Park	0	0	0	0	1	1	0	0	0	0	0	0	0	0	0	1	1	2
The Main Botanical Garden	0	0	0	0	0	0	0	0	3	4	0	7	0	0	5	9	1	15
Suvorovsky Park	0	0	0	2	0	2	0	0	0	2	0	2	0	0	0	2	0	2
Total	0	0	6	10	2	18	0	0	9	14	1	24	0	0	15	28	5	48
